# Supplementary material for: Novel D-A-D Fluorescent Dyes Based on 9-(p-Tolyl)-2,3,4,4a,9,9a-hexahydro-1H-carbazole as a Donor Unit for Solution-Processed Organic Light-Emitting-Diodes
Source: Molecules. 2021 May 12;26(10):2872. doi: 10.3390/molecules26102872 (PMC8151704; doi:10.3390/molecules26102872)
Supplement: Supplementary file 1 [file molecules-26-02872-s001.zip]

Archive with 1 entries (1 files):
- molecules-1184436-supplementary.pdf
